# Supplementary material for: Fully Inkjet-Printed Biosensors Fabricated with a Highly Stable Ink Based on Carbon Nanotubes and Enzyme-Functionalized Nanoparticles
Source: Nanomaterials (Basel). 2021 Jun 23;11(7):1645. doi: 10.3390/nano11071645 (PMC8303974; doi:10.3390/nano11071645)
Supplement: Supplementary file 1 [file nanomaterials-11-01645-s001.zip]

Archive with 1 entries (1 files):
- nanomaterials-1267878-supplementary.pdf
